# Supplementary material for: Centralized repeated resectability assessment of patients with colorectal liver metastases during first-line treatment: prospective study
Source: Br J Surg. 2021 Mar 22;108(7):817–25. doi: 10.1093/bjs/znaa145 (PMC10364914; doi:10.1093/bjs/znaa145)
Supplement: znaa145_Supplementary_Data [file znaa145_supplementary_data.zip]

Archive with 5 entries (5 files):
- Isoniemi suppl List of participating 21 hospitals and investigators.docx
- Isoniemi_BJS_Suppl_Figure_1.pdf
- Isoniemi_BJS_Suppl_Figure_2.pdf
- Isoniemi_BJS_Supplementary_Table1_051120.pdf
- Isoniemi_Suppl_Figure_3.pdf
